# Supplementary material for: Mixed methods study evaluating the implementation of the WHO hand hygiene strategy focusing on alcohol based handrub and training among health care workers in Faranah, Guinea
Source: PLoS One. 2021 Aug 26;16(8):e0256760. doi: 10.1371/journal.pone.0256760 (PMC8389517; doi:10.1371/journal.pone.0256760)
Supplement: S1 Table — * width of CI adjusted for lack of independence by inflating standard error by a factor of 2. ** determined by χ2 test comparing with baseline with inflated standard error. ***determined by χ2 test comparing with 1st follow-up with inflated standard error. (XLSX) [file pone.0256760.s001.xlsx]

## Sheet: compliance
S1 Table. Hand Hygiene Compliance at Baseline and Follow-up, Faranah Regional Hospital, Guinea
Variable		Baseline			1st Follow-up			P**	2nd Follow-up			P**	P***
		No. of HH actions	No. (%) of HH opportunities	Compliance, % (95% CI)*	No. of HH actions	No. (%) of HH opportunities	Compliance, % (95% CI)*		No. of HH actions	No. (%) of HH opportunities	Compliance, % (95% CI)*
Overall		91	384	23.7 (15.2-32.2)	398	557	71.5 (63.9-79.0)	<0.001	234	519	45.1 (36.5-53.7)	<0.001	<0.001
Professional category
	Medical Doctors	76	147 (38.3)	51.7 (35.5-67.9)	203	237 (42.5)	85.7 (76.7-94.6)	<0.001	124	269 (51.8)	46.1 (34.2-58.0)	0.439	<0.001			5.6
	Nurse	8	151 (39.3)	5.3 (-1.9-12.5)	90	185 (33.2)	48.6 (34.2-63.1)	<0.001	16	60 (11.6)	26.7 (4.1-49.2)	0.002	0.035
	Midwife	1	28 (7.3)	3.6 (-10.4-17.6)	0	14 (2.5)	0	0.610	2	15 (2.9)	13.3 (-22.3-48.9)	0.397	0.317
	Technician	6	34 (8.9)	17.6 (-8.4-24.8)	49	56 (10.1)	87.5 (70.0-105.0)	<0.001	49	64 (12.4)	76.6 (59.1-94.0)	<0.001	0.275
	Other	0	24 (6.3)	0 (0)	56	65 (11.7)	86.2 (69.2-103.6)	<0.001	43	111 (21.4)	38.7 (20.5-56.9)	0.009	<0.001
Indication
	Before patient contact	42	120 (31.3)	35.0 (17.9-52.1)	109	133 (23.9)	82.0 (68.8-95.1)	<0.001	70	149 (28.7)	47.0 (30.9-63.1)	0.161	<0.001
	Before aseptic task	5	44 (11.5)	11.4 (-7.6-30.3)	36	40 (7.2)	90.0 (71.1-108.8)	<0.001	3	12 (2.3)	25.0 (-26.2-76.1)	0.397	0.001
	After body fluid exposure risk	7	21 (5.5)	33.3 (-8.0-74.7)	35	39 (7.0)	89.7 (70.5-109.0)	0.001	5	12 (2.3)	41.7 (-16.6-99.9)	0.735	0.012
	After patient contact	35	102 (26.6)	34.3 (16.0-53.8)	109	127 (22.8)	85.8 (73.6-98.0)	<0.001	91	141 (27.2)	64.5 (48.7-80.3)	0.001	0.005
	After contact with patient surroundings	2	97 (25.3)	2.1 (-3.6-7.7)	109	218 (39.1)	50.0 (36.7-63.3)	<0.001	65	205 (39.5)	31.7 (18.9-44.5)	<0.001	0.007
*width of CI adjusted for lack of independence by inflating standard error by a factor of 2.
** determined by c² test to reference baseline with standard error corrected by factor 2 to adjust for lack of independence.
***determined by c² test to reference 1st follow-up with standard error corrected by factor 2 to adjust for lack of independence.
